# Supplementary material for: Adaptation of a Commercial NAD+ Quantification Kit to Assay the Base-Exchange Activity and Substrate Preferences of SARM1
Source: Molecules. 2024 Feb 14;29(4):847. doi: 10.3390/molecules29040847 (PMC10891823; doi:10.3390/molecules29040847)
Supplement: Supplementary file 1 [file molecules-29-00847-s001.zip]

Archive with 1 entries (1 files):
- molecules-2842287-supplementary.pdf
